# Supplementary material for: Priority Colonization of Endophytic Fungal Strains Drives Litter Decomposition and Saprotroph Assembly via Functional Trait Selection in Karst Oak Forests
Source: Microorganisms. 2025 May 3;13(5):1066. doi: 10.3390/microorganisms13051066 (PMC12114589; doi:10.3390/microorganisms13051066)
Supplement: Supplementary file 1 [file microorganisms-13-01066-s001.zip]

Archive with 1 entries (1 files):
- microorganisms-3580992-supplementary.pdf
